# Supplementary material for: Distribution and seasonal differences in Pacific Lamprey and Lampetra spp eDNA across 18 Puget Sound watersheds
Source: PeerJ. 2018 Mar 16;6:e4496. doi: 10.7717/peerj.4496 (PMC5858536; doi:10.7717/peerj.4496)
Supplement: Data S1 [file peerj-06-4496-s006.txt]

Raw qPCR data from Pacific Lamprey and Lampetra spp eDNA surveys of 18 Puget Sound watersheds.
Water sample date	Sample location	Water sample replicate	qPCR quadruplicate	Pacific Lamprey Ct value for each qPCR replicate	Pacific Lamprey mtDNA copy number/qPCR (limit of detection = 1 copy/reaction)	Pacific Lamprey qPCR Y-intercept	Pacific Lamprey qPCR slope	Lampetra spp Ct value for each qPCR replicate	Lampetra spp mtDNA copy number/qPCR (limit of detection = 1 copy/reaction)	Lampetra spp qPCR Y-intercept	Lampetra spp qPCR slope	Median USGS stream flow (cfs) on sampling date and gauge station	Latitude	Longitude
10/9/2014	Bear	a	a1	undetermined	0	44.004	-3.358	34.11	644.11	43.831	-3.46	na	47.6696	-122.11017
10/9/2014	Bear	a	a2	undetermined	0	44.004	-3.358	33.89	749.15	43.831	-3.46	na	na	na
10/9/2014	Bear	a	a3	undetermined	0	44.004	-3.358	34.02	684.78	43.831	-3.46	na	na	na
10/9/2014	Bear	a	a4	undetermined	0	44.004	-3.358	34.46	512.66	43.831	-3.46	na	na	na
10/9/2014	Bear	b	b1	undetermined	0	44.004	-3.358	36.57	125.14	43.831	-3.46	na	na	na
10/9/2014	Bear	b	b2	undetermined	0	44.004	-3.358	36.86	103.38	43.831	-3.46	na	na	na
10/9/2014	Bear	b	b3	undetermined	0	44.004	-3.358	36.82	106.38	43.831	-3.46	na	na	na
10/9/2014	Bear	b	b4	undetermined	0	44.004	-3.358	35.95	189.43	43.831	-3.46	na	na	na
10/9/2014	Bear	c	c1	undetermined	0	44.004	-3.358	35.95	189.18	43.831	-3.46	na	na	na
10/9/2014	Bear	c	c2	undetermined	0	44.004	-3.358	37.1	88.01	43.831	-3.46	na	na	na
10/9/2014	Bear	c	c3	undetermined	0	44.004	-3.358	35.08	337.54	43.831	-3.46	na	na	na
10/9/2014	Bear	c	c4	undetermined	0	44.004	-3.358	36.61	122.59	43.831	-3.46	na	na	na
10/9/2014	Cedar	a	a1	undetermined	0	44.004	-3.358	37.39	72.56	43.831	-3.46	403, Renton	47.48602	-122.20787
10/9/2014	Cedar	a	a2	undetermined	0	44.004	-3.358	37.85	53.43	43.831	-3.46	na	na	na
10/9/2014	Cedar	a	a3	undetermined	0	44.004	-3.358	38.29	39.84	43.831	-3.46	na	na	na
10/9/2014	Cedar	a	a4	undetermined	0	44.004	-3.358	40.07	12.25	43.831	-3.46	na	na	na
10/9/2014	Cedar	b	b1	undetermined	0	44.004	-3.358	36.31	149.67	43.831	-3.46	na	na	na
10/9/2014	Cedar	b	b2	undetermined	0	44.004	-3.358	38.75	29.33	43.831	-3.46	na	na	na
10/9/2014	Cedar	b	b3	undetermined	0	44.004	-3.358	38.03	47.49	43.831	-3.46	na	na	na
10/9/2014	Cedar	b	b4	undetermined	0	44.004	-3.358	37.33	75.52	43.831	-3.46	na	na	na
10/9/2014	Cedar	c	c1	undetermined	0	44.004	-3.358	38.56	33.49	43.831	-3.46	na	na	na
10/9/2014	Cedar	c	c2	undetermined	0	44.004	-3.358	38.87	27.23	43.831	-3.46	na	na	na
10/9/2014	Cedar	c	c3	undetermined	0	44.004	-3.358	39.41	18.92	43.831	-3.46	na	na	na
10/9/2014	Cedar	c	c4	undetermined	0	44.004	-3.358	39.57	17.08	43.831	-3.46	na	na	na
10/9/2014	Green	a	a1	39.52	21.58	44.004	-3.358	37.14	85.69	43.831	-3.46	635, Auburn	47.29375	-122.16773
10/9/2014	Green	a	a2	41.23	6.72	44.004	-3.358	36.42	138.65	43.831	-3.46	na	na	na
10/9/2014	Green	a	a3	40.34	12.35	44.004	-3.358	37.85	53.46	43.831	-3.46	na	na	na
10/9/2014	Green	a	a4	42.12	3.64	44.004	-3.358	36.92	99.2	43.831	-3.46	na	na	na
10/9/2014	Green	b	b1	40.99	7.92	44.004	-3.358	37.06	90.32	43.831	-3.46	na	na	na
10/9/2014	Green	b	b2	45.87	0.28	44.004	-3.358	37.88	52.4	43.831	-3.46	na	na	na
10/9/2014	Green	b	b3	39.3	25.17	44.004	-3.358	37.15	85.41	43.831	-3.46	na	na	na
10/9/2014	Green	b	b4	48.41	0.05	44.004	-3.358	36.93	98.88	43.831	-3.46	na	na	na
10/9/2014	Green	c	c1	42.8	2.28	44.004	-3.358	37.76	56.76	43.831	-3.46	na	na	na
10/9/2014	Green	c	c2	43.56	1.36	44.004	-3.358	36.3	149.87	43.831	-3.46	na	na	na
10/9/2014	Green	c	c3	40.33	12.4	44.004	-3.358	36.82	106.1	43.831	-3.46	na	na	na
10/9/2014	Green	c	c4	38.58	41.35	44.004	-3.358	35.98	185.94	43.831	-3.46	na	na	na
10/9/2014	Puyallup	a	a1	undetermined	0	44.004	-3.358	37.46	69.53	43.831	-3.46	1860, Puyallup	47.19759	-122.25369
10/9/2014	Puyallup	a	a2	undetermined	0	44.004	-3.358	No Amp	0	43.831	-3.46	na	na	na
10/9/2014	Puyallup	a	a3	undetermined	0	44.004	-3.358	No Amp	0	43.831	-3.46	na	na	na
10/9/2014	Puyallup	a	a4	undetermined	0	44.004	-3.358	38.47	35.53	43.831	-3.46	na	na	na
10/9/2014	Puyallup	b	b1	undetermined	0	44.004	-3.358	41.1	6.16	43.831	-3.46	na	na	na
10/9/2014	Puyallup	b	b2	undetermined	0	44.004	-3.358	No Amp	0	43.831	-3.46	na	na	na
10/9/2014	Puyallup	b	b3	undetermined	0	44.004	-3.358	No Amp	0	43.831	-3.46	na	na	na
10/9/2014	Puyallup	b	b4	undetermined	0	44.004	-3.358	37.74	57.56	43.831	-3.46	na	na	na
10/9/2014	Puyallup	c	c1	undetermined	0	44.004	-3.358	39.76	15	43.831	-3.46	na	na	na
10/9/2014	Puyallup	c	c2	undetermined	0	44.004	-3.358	No Amp	0	43.831	-3.46	na	na	na
10/9/2014	Puyallup	c	c3	undetermined	0	44.004	-3.358	No Amp	0	43.831	-3.46	na	na	na
10/9/2014	Puyallup	c	c4	undetermined	0	44.004	-3.358	No Amp	0	43.831	-3.46	na	na	na
10/21/2014	Nooksack	a	a1	undetermined	0	44.004	-3.358	33.41	1027.66	43.831	-3.46	4660, Ferndale	48.831772	-122.598066
10/21/2014	Nooksack	a	a2	undetermined	0	44.004	-3.358	34.19	613.16	43.831	-3.46	na	na	na
10/21/2014	Nooksack	a	a3	undetermined	0	44.004	-3.358	33.08	1283.46	43.831	-3.46	na	na	na
10/21/2014	Nooksack	a	a4	undetermined	0	44.004	-3.358	36.99	94.75	43.831	-3.46	na	na	na
10/21/2014	Nooksack	b	b1	undetermined	0	44.004	-3.358	33.4	1036.59	43.831	-3.46	na	na	na
10/21/2014	Nooksack	b	b2	undetermined	0	44.004	-3.358	33.79	800.16	43.831	-3.46	na	na	na
10/21/2014	Nooksack	b	b3	undetermined	0	44.004	-3.358	36	183.36	43.831	-3.46	na	na	na
10/21/2014	Nooksack	b	b4	undetermined	0	44.004	-3.358	35.23	306.9	43.831	-3.46	na	na	na
10/21/2014	Nooksack	c	c1	undetermined	0	44.004	-3.358	No Amp	0	43.831	-3.46	na	na	na
10/21/2014	Nooksack	c	c2	undetermined	0	44.004	-3.358	33.98	704.19	43.831	-3.46	na	na	na
10/21/2014	Nooksack	c	c3	undetermined	0	44.004	-3.358	32.76	1580.68	43.831	-3.46	na	na	na
10/21/2014	Nooksack	c	c4	undetermined	0	44.004	-3.358	34.48	503.86	43.831	-3.46	na	na	na
10/21/2014	Skagit	a	a1	undetermined	0	44.004	-3.358	No Amp	0	43.831	-3.46	13750, Mount Vernon	48.44554	-122.32773
10/21/2014	Skagit	a	a2	undetermined	0	44.004	-3.358	37.72	58.29	43.831	-3.46	na	na	na
10/21/2014	Skagit	a	a3	undetermined	0	44.004	-3.358	37.2	82.39	43.831	-3.46	na	na	na
10/21/2014	Skagit	a	a4	undetermined	0	44.004	-3.358	37.96	49.82	43.831	-3.46	na	na	na
10/21/2014	Skagit	b	b1	undetermined	0	44.004	-3.358	37.15	85.18	43.831	-3.46	na	na	na
10/21/2014	Skagit	b	b2	undetermined	0	44.004	-3.358	37.49	68.11	43.831	-3.46	na	na	na
10/21/2014	Skagit	b	b3	undetermined	0	44.004	-3.358	37	94.06	43.831	-3.46	na	na	na
10/21/2014	Skagit	b	b4	undetermined	0	44.004	-3.358	No Amp	0	43.831	-3.46	na	na	na
10/21/2014	Skagit	c	c1	undetermined	0	44.004	-3.358	No Amp	0	43.831	-3.46	na	na	na
10/21/2014	Skagit	c	c2	undetermined	0	44.004	-3.358	No Amp	0	43.831	-3.46	na	na	na
10/21/2014	Skagit	c	c3	undetermined	0	44.004	-3.358	No Amp	0	43.831	-3.46	na	na	na
10/21/2014	Skagit	c	c4	undetermined	0	44.004	-3.358	No Amp	0	43.831	-3.46	na	na	na
10/21/2014	Snoqualmie	a	a1	undetermined	0	44.004	-3.358	No Amp	0	43.831	-3.46	2710, Carnation	47.72294	-122.00758
10/21/2014	Snoqualmie	a	a2	undetermined	0	44.004	-3.358	No Amp	0	43.831	-3.46	na	na	na
10/21/2014	Snoqualmie	a	a3	undetermined	0	44.004	-3.358	No Amp	0	43.831	-3.46	na	na	na
10/21/2014	Snoqualmie	a	a4	undetermined	0	44.004	-3.358	No Amp	0	43.831	-3.46	na	na	na
10/21/2014	Snoqualmie	b	b1	undetermined	0	44.004	-3.358	No Amp	0	43.831	-3.46	na	na	na
10/21/2014	Snoqualmie	b	b2	undetermined	0	44.004	-3.358	No Amp	0	43.831	-3.46	na	na	na
10/21/2014	Snoqualmie	b	b3	undetermined	0	44.004	-3.358	No Amp	0	43.831	-3.46	na	na	na
10/21/2014	Snoqualmie	b	b4	undetermined	0	44.004	-3.358	No Amp	0	43.831	-3.46	na	na	na
10/21/2014	Snoqualmie	c	c1	undetermined	0	44.004	-3.358	39.47	18.25	43.831	-3.46	na	na	na
10/21/2014	Snoqualmie	c	c2	undetermined	0	44.004	-3.358	40.81	7.45	43.831	-3.46	na	na	na
10/21/2014	Snoqualmie	c	c3	undetermined	0	44.004	-3.358	No Amp	0	43.831	-3.46	na	na	na
10/21/2014	Snoqualmie	c	c4	undetermined	0	44.004	-3.358	39	24.94	43.831	-3.46	na	na	na
10/21/2014	Stillaquamish	a	a1	undetermined	0	44.004	-3.358	No Amp	0	43.831	-3.46	3275, Arlington	48.2059	-122.2662
10/21/2014	Stillaquamish	a	a2	undetermined	0	44.004	-3.358	No Amp	0	43.831	-3.46	na	na	na
10/21/2014	Stillaquamish	a	a3	undetermined	0	44.004	-3.358	No Amp	0	43.831	-3.46	na	na	na
10/21/2014	Stillaquamish	a	a4	undetermined	0	44.004	-3.358	No Amp	0	43.831	-3.46	na	na	na
10/21/2014	Stillaquamish	b	b1	undetermined	0	44.004	-3.358	No Amp	0	43.831	-3.46	na	na	na
10/21/2014	Stillaquamish	b	b2	undetermined	0	44.004	-3.358	No Amp	0	43.831	-3.46	na	na	na
10/21/2014	Stillaquamish	b	b3	undetermined	0	44.004	-3.358	No Amp	0	43.831	-3.46	na	na	na
10/21/2014	Stillaquamish	b	b4	undetermined	0	44.004	-3.358	No Amp	0	43.831	-3.46	na	na	na
10/21/2014	Stillaquamish	c	c1	undetermined	0	44.004	-3.358	No Amp	0	43.831	-3.46	na	na	na
10/21/2014	Stillaquamish	c	c2	undetermined	0	44.004	-3.358	No Amp	0	43.831	-3.46	na	na	na
10/21/2014	Stillaquamish	c	c3	undetermined	0	44.004	-3.358	No Amp	0	43.831	-3.46	na	na	na
10/21/2014	Stillaquamish	c	c4	undetermined	0	44.004	-3.358	No Amp	0	43.831	-3.46	na	na	na
10/29/2014	Deschutes	a	a1	undetermined	0	44.004	-3.358	38.87	27.15	43.831	-3.46	502, Tumwater	47.01844	-122.90381
10/29/2014	Deschutes	a	a2	undetermined	0	44.004	-3.358	No Amp	0	43.831	-3.46	na	na	na
10/29/2014	Deschutes	a	a3	undetermined	0	44.004	-3.358	39.03	24.35	43.831	-3.46	na	na	na
10/29/2014	Deschutes	a	a4	undetermined	0	44.004	-3.358	39.41	18.92	43.831	-3.46	na	na	na
10/29/2014	Deschutes	b	b1	undetermined	0	44.004	-3.358	37.55	65.49	43.831	-3.46	na	na	na
10/29/2014	Deschutes	b	b2	undetermined	0	44.004	-3.358	39.46	18.4	43.831	-3.46	na	na	na
10/29/2014	Deschutes	b	b3	undetermined	0	44.004	-3.358	36.68	116.31	43.831	-3.46	na	na	na
10/29/2014	Deschutes	b	b4	undetermined	0	44.004	-3.358	37.75	57.41	43.831	-3.46	na	na	na
10/29/2014	Deschutes	c	c1	undetermined	0	44.004	-3.358	35.98	185.32	43.831	-3.46	na	na	na
10/29/2014	Deschutes	c	c2	undetermined	0	44.004	-3.358	39.69	15.72	43.831	-3.46	na	na	na
10/29/2014	Deschutes	c	c3	undetermined	0	44.004	-3.358	36.32	148.68	43.831	-3.46	na	na	na
10/29/2014	Deschutes	c	c4	undetermined	0	44.004	-3.358	39.54	17.35	43.831	-3.46	na	na	na
10/29/2014	Nisqually	a	a1	34.25	803.53	44.004	-3.358	No Amp	0	43.831	-3.46	640, McKenna	46.97429	-122.63287
10/29/2014	Nisqually	a	a2	33.82	1080.56	44.004	-3.358	38.92	26.21	43.831	-3.46	na	na	na
10/29/2014	Nisqually	a	a3	34.99	483.76	44.004	-3.358	36.29	151.28	43.831	-3.46	na	na	na
10/29/2014	Nisqually	a	a4	33.87	1042	44.004	-3.358	No Amp	0	43.831	-3.46	na	na	na
10/29/2014	Nisqually	b	b1	37.09	114.86	44.004	-3.358	37.01	93.44	43.831	-3.46	na	na	na
10/29/2014	Nisqually	b	b2	35.6	318.62	44.004	-3.358	36.56	126.48	43.831	-3.46	na	na	na
10/29/2014	Nisqually	b	b3	34.18	841.31	44.004	-3.358	36.01	182.38	43.831	-3.46	na	na	na
10/29/2014	Nisqually	b	b4	35.69	300.17	44.004	-3.358	37.39	72.8	43.831	-3.46	na	na	na
10/29/2014	Nisqually	c	c1	34.86	527.78	44.004	-3.358	40.51	9.13	43.831	-3.46	na	na	na
10/29/2014	Nisqually	c	c2	34.77	563.31	44.004	-3.358	39.29	20.53	43.831	-3.46	na	na	na
10/29/2014	Nisqually	c	c3	34.62	622.62	44.004	-3.358	39.27	20.85	43.831	-3.46	na	na	na
10/29/2014	Nisqually	c	c4	37.58	81.69	44.004	-3.358	38.94	25.87	43.831	-3.46	na	na	na
11/5/2014	Dewato	a	a1	undetermined	0	44.004	-3.358	No Amp	0	43.831	-3.46	na	47.45454	-123.04589
11/5/2014	Dewato	a	a2	undetermined	0	44.004	-3.358	No Amp	0	43.831	-3.46	na	na	na
11/5/2014	Dewato	a	a3	undetermined	0	44.004	-3.358	No Amp	0	43.831	-3.46	na	na	na
11/5/2014	Dewato	a	a4	undetermined	0	44.004	-3.358	No Amp	0	43.831	-3.46	na	na	na
11/5/2014	Dewato	b	b1	undetermined	0	44.004	-3.358	No Amp	0	43.831	-3.46	na	na	na
11/5/2014	Dewato	b	b2	undetermined	0	44.004	-3.358	No Amp	0	43.831	-3.46	na	na	na
11/5/2014	Dewato	b	b3	undetermined	0	44.004	-3.358	No Amp	0	43.831	-3.46	na	na	na
11/5/2014	Dewato	b	b4	undetermined	0	44.004	-3.358	No Amp	0	43.831	-3.46	na	na	na
11/5/2014	Dewato	c	c1	undetermined	0	44.004	-3.358	No Amp	0	43.831	-3.46	na	na	na
11/5/2014	Dewato	c	c2	undetermined	0	44.004	-3.358	No Amp	0	43.831	-3.46	na	na	na
11/5/2014	Dewato	c	c3	undetermined	0	44.004	-3.358	No Amp	0	43.831	-3.46	na	na	na
11/5/2014	Dewato	c	c4	undetermined	0	44.004	-3.358	No Amp	0	43.831	-3.46	na	na	na
11/5/2014	Skokomish	a	a1	undetermined	0	44.004	-3.358	No Amp	0	43.831	-3.46	4545, Potlach	47.31308	-123.17983
11/5/2014	Skokomish	a	a2	undetermined	0	44.004	-3.358	No Amp	0	43.831	-3.46	na	na	na
11/5/2014	Skokomish	a	a3	undetermined	0	44.004	-3.358	No Amp	0	43.831	-3.46	na	na	na
11/5/2014	Skokomish	a	a4	undetermined	0	44.004	-3.358	No Amp	0	43.831	-3.46	na	na	na
11/5/2014	Skokomish	b	b1	undetermined	0	44.004	-3.358	No Amp	0	43.831	-3.46	na	na	na
11/5/2014	Skokomish	b	b2	undetermined	0	44.004	-3.358	No Amp	0	43.831	-3.46	na	na	na
11/5/2014	Skokomish	b	b3	undetermined	0	44.004	-3.358	No Amp	0	43.831	-3.46	na	na	na
11/5/2014	Skokomish	b	b4	undetermined	0	44.004	-3.358	No Amp	0	43.831	-3.46	na	na	na
11/5/2014	Skokomish	c	c1	undetermined	0	44.004	-3.358	No Amp	0	43.831	-3.46	na	na	na
11/5/2014	Skokomish	c	c2	undetermined	0	44.004	-3.358	No Amp	0	43.831	-3.46	na	na	na
11/5/2014	Skokomish	c	c3	46.46	0.19	44.004	-3.358	No Amp	0	43.831	-3.46	na	na	na
11/5/2014	Skokomish	c	c4	undetermined	0	44.004	-3.358	No Amp	0	43.831	-3.46	na	na	na
11/5/2014	Tahuya	a	a1	undetermined	0	44.004	-3.358	No Amp	0	43.831	-3.46	na	47.38954	-123.02026
11/5/2014	Tahuya	a	a2	undetermined	0	44.004	-3.358	No Amp	0	43.831	-3.46	na	na	na
11/5/2014	Tahuya	a	a3	41.6	5.2	44.004	-3.358	No Amp	0	43.831	-3.46	na	na	na
11/5/2014	Tahuya	a	a4	41.6	5.19	44.004	-3.358	39.52	17.62	43.831	-3.46	na	na	na
11/5/2014	Tahuya	b	b1	39.3	25.1	44.004	-3.358	No Amp	0	43.831	-3.46	na	na	na
11/5/2014	Tahuya	b	b2	39.45	22.74	44.004	-3.358	No Amp	0	43.831	-3.46	na	na	na
11/5/2014	Tahuya	b	b3	40.03	15.22	44.004	-3.358	45	0.46	43.831	-3.46	na	na	na
11/5/2014	Tahuya	b	b4	39.43	22.97	44.004	-3.358	No Amp	0	43.831	-3.46	na	na	na
11/5/2014	Tahuya	c	c1	undetermined	0	44.004	-3.358	36.96	96.86	43.831	-3.46	na	na	na
11/5/2014	Tahuya	c	c2	44.45	0.74	44.004	-3.358	36.33	147.3	43.831	-3.46	na	na	na
11/5/2014	Tahuya	c	c3	undetermined	0	44.004	-3.358	No Amp	0	43.831	-3.46	na	na	na
11/5/2014	Tahuya	c	c4	undetermined	0	44.004	-3.358	38.29	39.97	43.831	-3.46	na	na	na
11/13/2014	Duckabush	a	a1	39.59	20.6	44.004	-3.358	No Amp	0	43.831	-3.46	347, Brinnon	47.65482	-122.94536
11/13/2014	Duckabush	a	a2	undetermined	0	44.004	-3.358	No Amp	0	43.831	-3.46	na	na	na
11/13/2014	Duckabush	a	a3	undetermined	0	44.004	-3.358	No Amp	0	43.831	-3.46	na	na	na
11/13/2014	Duckabush	a	a4	undetermined	0	44.004	-3.358	No Amp	0	43.831	-3.46	na	na	na
11/13/2014	Duckabush	b	b1	undetermined	0	44.004	-3.358	No Amp	0	43.831	-3.46	na	na	na
11/13/2014	Duckabush	b	b2	40.31	12.58	44.004	-3.358	No Amp	0	43.831	-3.46	na	na	na
11/13/2014	Duckabush	b	b3	undetermined	0	44.004	-3.358	No Amp	0	43.831	-3.46	na	na	na
11/13/2014	Duckabush	b	b4	undetermined	0	44.004	-3.358	No Amp	0	43.831	-3.46	na	na	na
11/13/2014	Duckabush	c	c1	undetermined	0	44.004	-3.358	No Amp	0	43.831	-3.46	na	na	na
11/13/2014	Duckabush	c	c2	undetermined	0	44.004	-3.358	No Amp	0	43.831	-3.46	na	na	na
11/13/2014	Duckabush	c	c3	undetermined	0	44.004	-3.358	No Amp	0	43.831	-3.46	na	na	na
11/13/2014	Duckabush	c	c4	undetermined	0	44.004	-3.358	No Amp	0	43.831	-3.46	na	na	na
11/13/2014	Dungeness	a	a1	43.19	1.74	44.004	-3.358	No Amp	0	43.831	-3.46	346, Sequim	48.14857	-123.12617
11/13/2014	Dungeness	a	a2	undetermined	0	44.004	-3.358	No Amp	0	43.831	-3.46	na	na	na
11/13/2014	Dungeness	a	a3	39.59	20.67	44.004	-3.358	No Amp	0	43.831	-3.46	na	na	na
11/13/2014	Dungeness	a	a4	42.08	3.75	44.004	-3.358	No Amp	0	43.831	-3.46	na	na	na
11/13/2014	Dungeness	a	a1 repeat qPCR	undetermined	0	na	na	na	na	na	na	na	na	na
11/13/2014	Dungeness	a	a2 repeat qPCR	undetermined	0	na	na	na	na	na	na	na	na	na
11/13/2014	Dungeness	a	a3 repeat qPCR	undetermined	0	na	na	na	na	na	na	na	na	na
11/13/2014	Dungeness	a	a4 repeat qPCR	undetermined	0	na	na	na	na	na	na	na	na	na
11/13/2014	Dungeness	b	b1	undetermined	0	44.004	-3.358	No Amp	0	43.831	-3.46	na	na	na
11/13/2014	Dungeness	b	b2	undetermined	0	44.004	-3.358	No Amp	0	43.831	-3.46	na	na	na
11/13/2014	Dungeness	b	b3	undetermined	0	44.004	-3.358	No Amp	0	43.831	-3.46	na	na	na
11/13/2014	Dungeness	b	b4	undetermined	0	44.004	-3.358	No Amp	0	43.831	-3.46	na	na	na
11/13/2014	Dungeness	b	b1 repeat qPCR	undetermined	0	na	na	na	na	na	na	na	na	na
11/13/2014	Dungeness	b	b2 repeat qPCR	40.97	7.99	na	na	na	na	na	na	na	na	na
11/13/2014	Dungeness	b	b3 repeat qPCR	undetermined	0	na	na	na	na	na	na	na	na	na
11/13/2014	Dungeness	b	b4 repeat qPCR	undetermined	0	na	na	na	na	na	na	na	na	na
11/13/2014	Dungeness	c	c1	undetermined	0	44.004	-3.358	No Amp	0	43.831	-3.46	na	na	na
11/13/2014	Dungeness	c	c2	undetermined	0	44.004	-3.358	No Amp	0	43.831	-3.46	na	na	na
11/13/2014	Dungeness	c	c3	undetermined	0	44.004	-3.358	No Amp	0	43.831	-3.46	na	na	na
11/13/2014	Dungeness	c	c4	undetermined	0	44.004	-3.358	No Amp	0	43.831	-3.46	na	na	na
11/13/2014	Dungeness	c	c1 repeat qPCR	undetermined	0	na	na	na	na	na	na	na	na	na
11/13/2014	Dungeness	c	c2 repeat qPCR	undetermined	0	na	na	na	na	na	na	na	na	na
11/13/2014	Dungeness	c	c3 repeat qPCR	undetermined	0	na	na	na	na	na	na	na	na	na
11/13/2014	Dungeness	c	c4 repeat qPCR	undetermined	0	na	na	na	na	na	na	na	na	na
11/13/2014	Hamma Hamma	a	a1	undetermined	0	44.004	-3.358	No Amp	0	43.831	-3.46	na	47.55294	-123.0424
11/13/2014	Hamma Hamma	a	a2	undetermined	0	44.004	-3.358	No Amp	0	43.831	-3.46	na	na	na
11/13/2014	Hamma Hamma	a	a3	undetermined	0	44.004	-3.358	No Amp	0	43.831	-3.46	na	na	na
11/13/2014	Hamma Hamma	a	a4	undetermined	0	44.004	-3.358	No Amp	0	43.831	-3.46	na	na	na
11/13/2014	Hamma Hamma	b	b1	undetermined	0	44.004	-3.358	No Amp	0	43.831	-3.46	na	na	na
11/13/2014	Hamma Hamma	b	b2	undetermined	0	44.004	-3.358	No Amp	0	43.831	-3.46	na	na	na
11/13/2014	Hamma Hamma	b	b3	undetermined	0	44.004	-3.358	No Amp	0	43.831	-3.46	na	na	na
11/13/2014	Hamma Hamma	b	b4	undetermined	0	44.004	-3.358	No Amp	0	43.831	-3.46	na	na	na
11/13/2014	Hamma Hamma	c	c1	undetermined	0	44.004	-3.358	No Amp	0	43.831	-3.46	na	na	na
11/13/2014	Hamma Hamma	c	c2	undetermined	0	44.004	-3.358	No Amp	0	43.831	-3.46	na	na	na
11/13/2014	Hamma Hamma	c	c3	undetermined	0	44.004	-3.358	No Amp	0	43.831	-3.46	na	na	na
11/13/2014	Hamma Hamma	c	c4	undetermined	0	44.004	-3.358	No Amp	0	43.831	-3.46	na	na	na
11/13/2014	Little Quilcene	a	a1	undetermined	0	44.004	-3.358	No Amp	0	43.831	-3.46	na	47.82785	-122.86492
11/13/2014	Little Quilcene	a	a2	undetermined	0	44.004	-3.358	No Amp	0	43.831	-3.46	na	na	na
11/13/2014	Little Quilcene	a	a3	undetermined	0	44.004	-3.358	No Amp	0	43.831	-3.46	na	na	na
11/13/2014	Little Quilcene	a	a4	44.98	0.51	44.004	-3.358	No Amp	0	43.831	-3.46	na	na	na
11/13/2014	Little Quilcene	b	b1	undetermined	0	44.004	-3.358	No Amp	0	43.831	-3.46	na	na	na
11/13/2014	Little Quilcene	b	b2	undetermined	0	44.004	-3.358	No Amp	0	43.831	-3.46	na	na	na
11/13/2014	Little Quilcene	b	b3	undetermined	0	44.004	-3.358	No Amp	0	43.831	-3.46	na	na	na
11/13/2014	Little Quilcene	b	b4	undetermined	0	44.004	-3.358	No Amp	0	43.831	-3.46	na	na	na
11/13/2014	Little Quilcene	c	c1	undetermined	0	44.004	-3.358	No Amp	0	43.831	-3.46	na	na	na
11/13/2014	Little Quilcene	c	c2	undetermined	0	44.004	-3.358	No Amp	0	43.831	-3.46	na	na	na
11/13/2014	Little Quilcene	c	c3	undetermined	0	44.004	-3.358	No Amp	0	43.831	-3.46	na	na	na
11/13/2014	Little Quilcene	c	c4	undetermined	0	44.004	-3.358	No Amp	0	43.831	-3.46	na	na	na
11/13/2014	Salmon	a	a1	undetermined	0	44.004	-3.358	No Amp	0	43.831	-3.46	na	47.98524	-122.8901
11/13/2014	Salmon	a	a2	undetermined	0	44.004	-3.358	No Amp	0	43.831	-3.46	na	na	na
11/13/2014	Salmon	a	a3	47.71	0.08	44.004	-3.358	No Amp	0	43.831	-3.46	na	na	na
11/13/2014	Salmon	a	a4	undetermined	0	44.004	-3.358	No Amp	0	43.831	-3.46	na	na	na
11/13/2014	Salmon	b	b1	undetermined	0	44.004	-3.358	No Amp	0	43.831	-3.46	na	na	na
11/13/2014	Salmon	b	b2	undetermined	0	44.004	-3.358	No Amp	0	43.831	-3.46	na	na	na
11/13/2014	Salmon	b	b3	undetermined	0	44.004	-3.358	No Amp	0	43.831	-3.46	na	na	na
11/13/2014	Salmon	b	b4	undetermined	0	44.004	-3.358	No Amp	0	43.831	-3.46	na	na	na
11/13/2014	Salmon	c	c1	undetermined	0	44.004	-3.358	No Amp	0	43.831	-3.46	na	na	na
11/13/2014	Salmon	c	c2	undetermined	0	44.004	-3.358	No Amp	0	43.831	-3.46	na	na	na
11/13/2014	Salmon	c	c3	undetermined	0	44.004	-3.358	No Amp	0	43.831	-3.46	na	na	na
11/13/2014	Salmon	c	c4	undetermined	0	44.004	-3.358	No Amp	0	43.831	-3.46	na	na	na
5/6/2015	Deschutes	a	a1	undetermined	0	44.004	-3.358	31.69	3232.49	43.831	-3.46	283, Tumwater	47.01844	-122.90381
5/6/2015	Deschutes	a	a2	undetermined	0	44.004	-3.358	32.39	2023.34	43.831	-3.46	na	na	na
5/6/2015	Deschutes	a	a3	undetermined	0	44.004	-3.358	32.48	1913.34	43.831	-3.46	na	na	na
5/6/2015	Deschutes	a	a4	undetermined	0	44.004	-3.358	32.5	1888.04	43.831	-3.46	na	na	na
5/6/2015	Deschutes	b	b1	undetermined	0	44.004	-3.358	31.69	3219.61	43.831	-3.46	na	na	na
5/6/2015	Deschutes	b	b2	undetermined	0	44.004	-3.358	32.34	2100.17	43.831	-3.46	na	na	na
5/6/2015	Deschutes	b	b3	undetermined	0	44.004	-3.358	31.81	2990.35	43.831	-3.46	na	na	na
5/6/2015	Deschutes	b	b4	undetermined	0	44.004	-3.358	31.66	3293.29	43.831	-3.46	na	na	na
5/6/2015	Deschutes	c	c1	undetermined	0	44.004	-3.358	31.53	3600.47	43.831	-3.46	na	na	na
5/6/2015	Deschutes	c	c2	undetermined	0	44.004	-3.358	31.54	3569.45	43.831	-3.46	na	na	na
5/6/2015	Deschutes	c	c3	undetermined	0	44.004	-3.358	31.96	2693.69	43.831	-3.46	na	na	na
5/6/2015	Deschutes	c	c4	undetermined	0	44.004	-3.358	31.58	3471.06	43.831	-3.46	na	na	na
5/6/2015	Puyallup	a	a1	37.18	107.47	44.004	-3.358	34.76	418.76	43.831	-3.46	2235, Puyallup	47.19759	-122.25369
5/6/2015	Puyallup	a	a2	47.52	0.09	44.004	-3.358	34.61	463.64	43.831	-3.46	na	na	na
5/6/2015	Puyallup	a	a3	undetermined	0	44.004	-3.358	34	693.03	43.831	-3.46	na	na	na
5/6/2015	Puyallup	a	a4	undetermined	0	44.004	-3.358	35.86	200.99	43.831	-3.46	na	na	na
5/6/2015	Puyallup	b	b1	undetermined	0	44.004	-3.358	36.33	147.69	43.831	-3.46	na	na	na
5/6/2015	Puyallup	b	b2	40.25	13.12	44.004	-3.358	35.9	195.45	43.831	-3.46	na	na	na
5/6/2015	Puyallup	b	b3	undetermined	0	44.004	-3.358	34.92	376.71	43.831	-3.46	na	na	na
5/6/2015	Puyallup	b	b4	undetermined	0	44.004	-3.358	35.19	314.76	43.831	-3.46	na	na	na
5/6/2015	Puyallup	c	c1	undetermined	0	44.004	-3.358	36.27	153.2	43.831	-3.46	na	na	na
5/6/2015	Puyallup	c	c2	undetermined	0	44.004	-3.358	No Amp	0	43.831	-3.46	na	na	na
5/6/2015	Puyallup	c	c3	undetermined	0	44.004	-3.358	No Amp	0	43.831	-3.46	na	na	na
5/6/2015	Puyallup	c	c4	undetermined	0	44.004	-3.358	No Amp	0	43.831	-3.46	na	na	na
5/6/2015	Skokomish	a	a1	32.37	2920.49	44.004	-3.358	35.47	261.6	43.831	-3.46	535, Potlach	47.31308	-123.17983
5/6/2015	Skokomish	a	a2	35.39	366.46	44.004	-3.358	36.79	108.31	43.831	-3.46	na	na	na
5/6/2015	Skokomish	a	a3	33.83	1067.31	44.004	-3.358	38.24	41.4	43.831	-3.46	na	na	na
5/6/2015	Skokomish	a	a4	35.49	343.35	44.004	-3.358	37.15	85.18	43.831	-3.46	na	na	na
5/6/2015	Skokomish	b	b1	35.7	296.49	44.004	-3.358	37.05	91.16	43.831	-3.46	na	na	na
5/6/2015	Skokomish	b	b2	undetermined	0	44.004	-3.358	37.12	87.19	43.831	-3.46	na	na	na
5/6/2015	Skokomish	b	b3	35.48	345.24	44.004	-3.358	No Amp	0	43.831	-3.46	na	na	na
5/6/2015	Skokomish	b	b4	36.21	208.85	44.004	-3.358	37.68	59.94	43.831	-3.46	na	na	na
5/6/2015	Skokomish	c	c1	33.68	1190.26	44.004	-3.358	35.9	195.84	43.831	-3.46	na	na	na
5/6/2015	Skokomish	c	c2	35.85	267.33	44.004	-3.358	37.51	66.95	43.831	-3.46	na	na	na
5/6/2015	Skokomish	c	c3	36.16	216.58	44.004	-3.358	37.22	81.2	43.831	-3.46	na	na	na
5/6/2015	Skokomish	c	c4	36.5	171.19	44.004	-3.358	35.59	241.52	43.831	-3.46	na	na	na
5/28/2015	Nooksack	a	a1	40.26	13.06	44.004	-3.358	34.82	402.1	43.831	-3.46	2190, Ferndale	48.831772	-122.598066
5/28/2015	Nooksack	a	a2	40.49	11.14	44.004	-3.358	35.37	278.3	43.831	-3.46	na	na	na
5/28/2015	Nooksack	a	a3	37.67	77.22	44.004	-3.358	36.26	154.12	43.831	-3.46	na	na	na
5/28/2015	Nooksack	a	a4	42.35	3.1	44.004	-3.358	No Amp	0	43.831	-3.46	na	na	na
5/28/2015	Nooksack	b	b1	37.51	85.94	44.004	-3.358	No Amp	0	43.831	-3.46	na	na	na
5/28/2015	Nooksack	b	b2	41.74	4.71	44.004	-3.358	35.3	291.57	43.831	-3.46	na	na	na
5/28/2015	Nooksack	b	b3	36.97	124.19	44.004	-3.358	35.16	320.68	43.831	-3.46	na	na	na
5/28/2015	Nooksack	b	b4	39.49	22.15	44.004	-3.358	36.69	116	43.831	-3.46	na	na	na
5/28/2015	Nooksack	c	c1	37.34	96.23	44.004	-3.358	35.72	220.33	43.831	-3.46	na	na	na
5/28/2015	Nooksack	c	c2	37.65	78.23	44.004	-3.358	34.04	675.27	43.831	-3.46	na	na	na
5/28/2015	Nooksack	c	c3	36.88	131.92	44.004	-3.358	36.14	167.04	43.831	-3.46	na	na	na
5/28/2015	Nooksack	c	c4	38.04	59.79	44.004	-3.358	34.61	462.1	43.831	-3.46	na	na	na
5/28/2015	Skagit	a	a1	34.55	652.79	44.004	-3.358	36.43	138	43.831	-3.46	10450, Mount Vernon	48.44554	-122.32773
5/28/2015	Skagit	a	a2	36.5	171.78	44.004	-3.358	36.81	106.74	43.831	-3.46	na	na	na
5/28/2015	Skagit	a	a3	36.14	220.32	44.004	-3.358	35.93	192.36	43.831	-3.46	na	na	na
5/28/2015	Skagit	a	a4	36.18	213.92	44.004	-3.358	37.35	74.62	43.831	-3.46	na	na	na
5/28/2015	Skagit	b	b1	35.54	330.87	44.004	-3.358	35.62	236.43	43.831	-3.46	na	na	na
5/28/2015	Skagit	b	b2	undetermined	0	44.004	-3.358	35.89	196.76	43.831	-3.46	na	na	na
5/28/2015	Skagit	b	b3	38.51	43.2	44.004	-3.358	36.29	150.67	43.831	-3.46	na	na	na
5/28/2015	Skagit	b	b4	undetermined	0	44.004	-3.358	36.12	169.06	43.831	-3.46	na	na	na
5/28/2015	Skagit	c	c1	undetermined	0	44.004	-3.358	34.75	420.44	43.831	-3.46	na	na	na
5/28/2015	Skagit	c	c2	37.43	90.78	44.004	-3.358	37.13	86.5	43.831	-3.46	na	na	na
5/28/2015	Skagit	c	c3	undetermined	0	44.004	-3.358	36.28	151.78	43.831	-3.46	na	na	na
5/28/2015	Skagit	c	c4	39.63	20.04	44.004	-3.358	36.12	169.06	43.831	-3.46	na	na	na
5/28/2015	Snoqualmie	a	a1	44.47	0.73	44.004	-3.358	35.73	219.3	43.831	-3.46	1420, Carnation	47.72294	-122.00758
5/28/2015	Snoqualmie	a	a2	41.8	4.54	44.004	-3.358	35.51	254.22	43.831	-3.46	na	na	na
5/28/2015	Snoqualmie	a	a3	45.04	0.49	44.004	-3.358	35.96	188.18	43.831	-3.46	na	na	na
5/28/2015	Snoqualmie	a	a4	undetermined	0	44.004	-3.358	35.88	198.33	43.831	-3.46	na	na	na
5/28/2015	Snoqualmie	b	b1	undetermined	0	44.004	-3.358	35.67	227.93	43.831	-3.46	na	na	na
5/28/2015	Snoqualmie	b	b2	undetermined	0	44.004	-3.358	34.65	451.17	43.831	-3.46	na	na	na
5/28/2015	Snoqualmie	b	b3	44.67	0.63	44.004	-3.358	34.68	442.54	43.831	-3.46	na	na	na
5/28/2015	Snoqualmie	b	b4	undetermined	0	44.004	-3.358	35.17	319.61	43.831	-3.46	na	na	na
5/28/2015	Snoqualmie	c	c1	40.87	8.56	44.004	-3.358	33.62	891.84	43.831	-3.46	na	na	na
5/28/2015	Snoqualmie	c	c2	37.73	73.9	44.004	-3.358	34.46	510.27	43.831	-3.46	na	na	na
5/28/2015	Snoqualmie	c	c3	undetermined	0	44.004	-3.358	34.52	490.95	43.831	-3.46	na	na	na
5/28/2015	Snoqualmie	c	c4	undetermined	0	44.004	-3.358	34.03	678.43	43.831	-3.46	na	na	na
5/28/2015	Stillaquamish	a	a1	undetermined	0	44.004	-3.358	No Amp	0	43.831	-3.46	443, Arlington	48.2059	-122.2662
5/28/2015	Stillaquamish	a	a2	undetermined	0	44.004	-3.358	No Amp	0	43.831	-3.46	na	na	na
5/28/2015	Stillaquamish	a	a3	undetermined	0	44.004	-3.358	No Amp	0	43.831	-3.46	na	na	na
5/28/2015	Stillaquamish	a	a4	undetermined	0	44.004	-3.358	No Amp	0	43.831	-3.46	na	na	na
5/28/2015	Stillaquamish	b	b1	undetermined	0	44.004	-3.358	No Amp	0	43.831	-3.46	na	na	na
5/28/2015	Stillaquamish	b	b2	undetermined	0	44.004	-3.358	39.88	13.82	43.831	-3.46	na	na	na
5/28/2015	Stillaquamish	b	b3	undetermined	0	44.004	-3.358	37.46	69.21	43.831	-3.46	na	na	na
5/28/2015	Stillaquamish	b	b4	undetermined	0	44.004	-3.358	No Amp	0	43.831	-3.46	na	na	na
5/28/2015	Stillaquamish	c	c1	undetermined	0	44.004	-3.358	No Amp	0	43.831	-3.46	na	na	na
5/28/2015	Stillaquamish	c	c2	undetermined	0	44.004	-3.358	No Amp	0	43.831	-3.46	na	na	na
5/28/2015	Stillaquamish	c	c3	undetermined	0	44.004	-3.358	No Amp	0	43.831	-3.46	na	na	na
5/28/2015	Stillaquamish	c	c4	49.35	0.03	44.004	-3.358	No Amp	0	43.831	-3.46	na	na	na
6/29/2015	Bear	a	a1	undetermined	0	44.004	-3.358	34.52	490.63	43.831	-3.46	na	47.6696	-122.11017
6/29/2015	Bear	a	a2	36.83	137.18	44.004	-3.358	33.37	1056.79	43.831	-3.46	na	na	na
6/29/2015	Bear	a	a3	undetermined	0	44.004	-3.358	32.93	1412.54	43.831	-3.46	na	na	na
6/29/2015	Bear	a	a4	undetermined	0	44.004	-3.358	34.85	394.15	43.831	-3.46	na	na	na
6/29/2015	Bear	a	a1 repeat qPCR	undetermined	0	44.004	-3.358	na	na	na	na	na	na	na
6/29/2015	Bear	a	a2 repeat qPCR	undetermined	0	44.004	-3.358	na	na	na	na	na	na	na
6/29/2015	Bear	a	a3 repeat qPCR	undetermined	0	44.004	-3.358	na	na	na	na	na	na	na
6/29/2015	Bear	a	a4 repeat qPCR	undetermined	0	44.004	-3.358	na	na	na	na	na	na	na
6/29/2015	Bear	b	b1	undetermined	0	44.004	-3.358	41.13	6.04	43.831	-3.46	na	na	na
6/29/2015	Bear	b	b2	undetermined	0	44.004	-3.358	34.67	445.79	43.831	-3.46	na	na	na
6/29/2015	Bear	b	b3	undetermined	0	44.004	-3.358	35.5	256.42	43.831	-3.46	na	na	na
6/29/2015	Bear	b	b4	undetermined	0	44.004	-3.358	35.21	309.98	43.831	-3.46	na	na	na
6/29/2015	Bear	b	b1 repeat qPCR	undetermined	0	44.004	-3.358	na	na	na	na	na	na	na
6/29/2015	Bear	b	b2 repeat qPCR	undetermined	0	44.004	-3.358	na	na	na	na	na	na	na
6/29/2015	Bear	b	b3 repeat qPCR	undetermined	0	44.004	-3.358	na	na	na	na	na	na	na
6/29/2015	Bear	b	b4 repeat qPCR	undetermined	0	44.004	-3.358	na	na	na	na	na	na	na
6/29/2015	Bear	c	c1	undetermined	0	44.004	-3.358	45.42	0.35	43.831	-3.46	na	na	na
6/29/2015	Bear	c	c2	undetermined	0	44.004	-3.358	39.34	19.9	43.831	-3.46	na	na	na
6/29/2015	Bear	c	c3	undetermined	0	44.004	-3.358	37.18	83.83	43.831	-3.46	na	na	na
6/29/2015	Bear	c	c4	undetermined	0	44.004	-3.358	37.94	50.45	43.831	-3.46	na	na	na
6/29/2015	Bear	c	c1 repeat qPCR	undetermined	0	44.004	-3.358	na	na	na	na	na	na	na
6/29/2015	Bear	c	c2 repeat qPCR	undetermined	0	44.004	-3.358	na	na	na	na	na	na	na
6/29/2015	Bear	c	c3 repeat qPCR	undetermined	0	44.004	-3.358	na	na	na	na	na	na	na
6/29/2015	Bear	c	c4 repeat qPCR	undetermined	0	44.004	-3.358	na	na	na	na	na	na	na
6/29/2015	Cedar	a	a1	undetermined	0	44.004	-3.358	41.94	3.53	43.831	-3.46	279, Renton	47.48602	-122.20787
6/29/2015	Cedar	a	a2	undetermined	0	44.004	-3.358	40.2	11.18	43.831	-3.46	na	na	na
6/29/2015	Cedar	a	a3	undetermined	0	44.004	-3.358	33.64	884.16	43.831	-3.46	na	na	na
6/29/2015	Cedar	a	a4	undetermined	0	44.004	-3.358	33.79	798.57	43.831	-3.46	na	na	na
6/29/2015	Cedar	b	b1	undetermined	0	44.004	-3.358	33.71	841.12	43.831	-3.46	na	na	na
6/29/2015	Cedar	b	b2	undetermined	0	44.004	-3.358	34.36	547.57	43.831	-3.46	na	na	na
6/29/2015	Cedar	b	b3	undetermined	0	44.004	-3.358	34.96	365.84	43.831	-3.46	na	na	na
6/29/2015	Cedar	b	b4	undetermined	0	44.004	-3.358	34.69	439.9	43.831	-3.46	na	na	na
6/29/2015	Cedar	c	c1	undetermined	0	44.004	-3.358	No Amp	0	43.831	-3.46	na	na	na
6/29/2015	Cedar	c	c2	undetermined	0	44.004	-3.358	33.66	872.47	43.831	-3.46	na	na	na
6/29/2015	Cedar	c	c3	undetermined	0	44.004	-3.358	34.41	527.19	43.831	-3.46	na	na	na
6/29/2015	Cedar	c	c4	undetermined	0	44.004	-3.358	35.24	303.45	43.831	-3.46	na	na	na
6/29/2015	Green	a	a1	44.77	0.59	44.004	-3.358	No Amp	0	43.831	-3.46	307, Auburn	47.29375	-122.16773
6/29/2015	Green	a	a2	35.29	393.82	44.004	-3.358	32.84	1502.72	43.831	-3.46	na	na	na
6/29/2015	Green	a	a3	35.94	251.15	44.004	-3.358	32.9	1438.15	43.831	-3.46	na	na	na
6/29/2015	Green	a	a4	undetermined	0	44.004	-3.358	32.79	1552.53	43.831	-3.46	na	na	na
6/29/2015	Green	b	b1	33.83	1069.51	44.004	-3.358	33.33	1082.41	43.831	-3.46	na	na	na
6/29/2015	Green	b	b2	40.51	10.97	44.004	-3.358	34.07	664.13	43.831	-3.46	na	na	na
6/29/2015	Green	b	b3	42.17	3.53	44.004	-3.358	33.86	763.74	43.831	-3.46	na	na	na
6/29/2015	Green	b	b4	43.48	1.43	44.004	-3.358	34.13	636.02	43.831	-3.46	na	na	na
6/29/2015	Green	c	c1	37.92	64.7	44.004	-3.358	32.93	1412.54	43.831	-3.46	na	na	na
6/29/2015	Green	c	c2	37.21	105.86	44.004	-3.358	32.73	1611.48	43.831	-3.46	na	na	na
6/29/2015	Green	c	c3	36.53	167.82	44.004	-3.358	33.1	1263.12	43.831	-3.46	na	na	na
6/29/2015	Green	c	c4	37.78	71.36	44.004	-3.358	33.66	871.89	43.831	-3.46	na	na	na
6/29/2015	Nisqually	a	a1	38.52	43.08	44.004	-3.358	34.67	445.2	43.831	-3.46	472, McKenna	46.97429	-122.63287
6/29/2015	Nisqually	a	a2	39.26	25.88	44.004	-3.358	35.28	296.26	43.831	-3.46	na	na	na
6/29/2015	Nisqually	a	a3	undetermined	0	44.004	-3.358	36.11	170.53	43.831	-3.46	na	na	na
6/29/2015	Nisqually	a	a4	38.52	43.08	44.004	-3.358	35.2	312.25	43.831	-3.46	na	na	na
6/29/2015	Nisqually	b	b1	40.36	12.2	44.004	-3.358	34.41	529.3	43.831	-3.46	na	na	na
6/29/2015	Nisqually	b	b2	undetermined	0	44.004	-3.358	34.83	400.23	43.831	-3.46	na	na	na
6/29/2015	Nisqually	b	b3	undetermined	0	44.004	-3.358	35.52	252.87	43.831	-3.46	na	na	na
6/29/2015	Nisqually	b	b4	39.49	22.09	44.004	-3.358	34.39	535.68	43.831	-3.46	na	na	na
6/29/2015	Nisqually	c	c1	39.81	17.73	44.004	-3.358	No Amp	0	43.831	-3.46	na	na	na
6/29/2015	Nisqually	c	c2	39.35	24.27	44.004	-3.358	No Amp	0	43.831	-3.46	na	na	na
6/29/2015	Nisqually	c	c3	39.03	30.27	44.004	-3.358	No Amp	0	43.831	-3.46	na	na	na
6/29/2015	Nisqually	c	c4	undetermined	0	44.004	-3.358	No Amp	0	43.831	-3.46	na	na	na
6/30/2015	Dewato	a	a1	35.39	368.48	44.004	-3.358	No Amp	0	43.831	-3.46	na	47.45454	-123.04589
6/30/2015	Dewato	a	a2	35.49	343.82	44.004	-3.358	No Amp	0	43.831	-3.46	na	na	na
6/30/2015	Dewato	a	a3	37.86	67.42	44.004	-3.358	No Amp	0	43.831	-3.46	na	na	na
6/30/2015	Dewato	a	a4	38.01	61.16	44.004	-3.358	No Amp	0	43.831	-3.46	na	na	na
6/30/2015	Dewato	b	b1	36.28	200.16	44.004	-3.358	No Amp	0	43.831	-3.46	na	na	na
6/30/2015	Dewato	b	b2	45.44	0.37	44.004	-3.358	No Amp	0	43.831	-3.46	na	na	na
6/30/2015	Dewato	b	b3	37.78	71.56	44.004	-3.358	No Amp	0	43.831	-3.46	na	na	na
6/30/2015	Dewato	b	b4	36.66	154.24	44.004	-3.358	No Amp	0	43.831	-3.46	na	na	na
6/30/2015	Dewato	c	c1	34.93	502.36	44.004	-3.358	No Amp	0	43.831	-3.46	na	na	na
6/30/2015	Dewato	c	c2	35.84	269.53	44.004	-3.358	No Amp	0	43.831	-3.46	na	na	na
6/30/2015	Dewato	c	c3	36.42	181.09	44.004	-3.358	No Amp	0	43.831	-3.46	na	na	na
6/30/2015	Dewato	c	c4	38.92	32.66	44.004	-3.358	No Amp	0	43.831	-3.46	na	na	na
6/30/2015	Duckabush	a	a1	38.14	55.91	44.004	-3.358	No Amp	0	43.831	-3.46	63, Brinnon	47.65482	-122.94536
6/30/2015	Duckabush	a	a2	undetermined	0	44.004	-3.358	No Amp	0	43.831	-3.46	na	na	na
6/30/2015	Duckabush	a	a3	undetermined	0	44.004	-3.358	No Amp	0	43.831	-3.46	na	na	na
6/30/2015	Duckabush	a	a4	undetermined	0	44.004	-3.358	No Amp	0	43.831	-3.46	na	na	na
6/30/2015	Duckabush	b	b1	37.72	74.41	44.004	-3.358	No Amp	0	43.831	-3.46	na	na	na
6/30/2015	Duckabush	b	b2	undetermined	0	44.004	-3.358	No Amp	0	43.831	-3.46	na	na	na
6/30/2015	Duckabush	b	b3	38.4	46.59	44.004	-3.358	No Amp	0	43.831	-3.46	na	na	na
6/30/2015	Duckabush	b	b4	37.44	90.04	44.004	-3.358	No Amp	0	43.831	-3.46	na	na	na
6/30/2015	Duckabush	c	c1	36.91	129.23	44.004	-3.358	No Amp	0	43.831	-3.46	na	na	na
6/30/2015	Duckabush	c	c2	39.9	16.67	44.004	-3.358	No Amp	0	43.831	-3.46	na	na	na
6/30/2015	Duckabush	c	c3	36.88	132.65	44.004	-3.358	No Amp	0	43.831	-3.46	na	na	na
6/30/2015	Duckabush	c	c4	37.52	85.53	44.004	-3.358	No Amp	0	43.831	-3.46	na	na	na
6/30/2015	Dungeness	a	a1	34.61	627.76	44.004	-3.358	No Amp	0	43.831	-3.46	155, Sequim	48.14857	-123.12617
6/30/2015	Dungeness	a	a2	35.9	258.85	44.004	-3.358	No Amp	0	43.831	-3.46	na	na	na
6/30/2015	Dungeness	a	a3	37.77	71.76	44.004	-3.358	No Amp	0	43.831	-3.46	na	na	na
6/30/2015	Dungeness	a	a4	39.58	20.71	44.004	-3.358	No Amp	0	43.831	-3.46	na	na	na
6/30/2015	Dungeness	b	b1	36.51	170.02	44.004	-3.358	No Amp	0	43.831	-3.46	na	na	na
6/30/2015	Dungeness	b	b2	37.28	100.34	44.004	-3.358	No Amp	0	43.831	-3.46	na	na	na
6/30/2015	Dungeness	b	b3	36.77	142.74	44.004	-3.358	No Amp	0	43.831	-3.46	na	na	na
6/30/2015	Dungeness	b	b4	38.76	36.45	44.004	-3.358	No Amp	0	43.831	-3.46	na	na	na
6/30/2015	Dungeness	c	c1	34.52	669.1	44.004	-3.358	No Amp	0	43.831	-3.46	na	na	na
6/30/2015	Dungeness	c	c2	38.21	53.07	44.004	-3.358	No Amp	0	43.831	-3.46	na	na	na
6/30/2015	Dungeness	c	c3	36.36	188.69	44.004	-3.358	No Amp	0	43.831	-3.46	na	na	na
6/30/2015	Dungeness	c	c4	38.3	49.86	44.004	-3.358	No Amp	0	43.831	-3.46	na	na	na
6/30/2015	Hamma Hamma	a	a1	undetermined	0	44.004	-3.358	No Amp	0	43.831	-3.46	na	47.55294	-123.0424
6/30/2015	Hamma Hamma	a	a2	undetermined	0	44.004	-3.358	No Amp	0	43.831	-3.46	na	na	na
6/30/2015	Hamma Hamma	a	a3	undetermined	0	44.004	-3.358	No Amp	0	43.831	-3.46	na	na	na
6/30/2015	Hamma Hamma	a	a4	40.67	9.87	44.004	-3.358	No Amp	0	43.831	-3.46	na	na	na
6/30/2015	Hamma Hamma	b	b1	38.65	39.33	44.004	-3.358	No Amp	0	43.831	-3.46	na	na	na
6/30/2015	Hamma Hamma	b	b2	39.14	28.09	44.004	-3.358	No Amp	0	43.831	-3.46	na	na	na
6/30/2015	Hamma Hamma	b	b3	39.91	16.58	44.004	-3.358	No Amp	0	43.831	-3.46	na	na	na
6/30/2015	Hamma Hamma	b	b4	41.09	7.36	44.004	-3.358	No Amp	0	43.831	-3.46	na	na	na
6/30/2015	Hamma Hamma	c	c1	40.07	14.85	44.004	-3.358	No Amp	0	43.831	-3.46	na	na	na
6/30/2015	Hamma Hamma	c	c2	39.58	20.74	44.004	-3.358	No Amp	0	43.831	-3.46	na	na	na
6/30/2015	Hamma Hamma	c	c3	undetermined	0	44.004	-3.358	No Amp	0	43.831	-3.46	na	na	na
6/30/2015	Hamma Hamma	c	c4	undetermined	0	44.004	-3.358	No Amp	0	43.831	-3.46	na	na	na
6/30/2015	Little Quilcene	a	a1	37.34	96.7	44.004	-3.358	37.59	63.52	43.831	-3.46	na	47.82785	-122.86492
6/30/2015	Little Quilcene	a	a2	undetermined	0	44.004	-3.358	No Amp	0	43.831	-3.46	na	na	na
6/30/2015	Little Quilcene	a	a3	38.52	42.99	44.004	-3.358	No Amp	0	43.831	-3.46	na	na	na
6/30/2015	Little Quilcene	a	a4	undetermined	0	44.004	-3.358	No Amp	0	43.831	-3.46	na	na	na
6/30/2015	Little Quilcene	b	b1	34.81	546.19	44.004	-3.358	No Amp	0	43.831	-3.46	na	na	na
6/30/2015	Little Quilcene	b	b2	36.53	167.93	44.004	-3.358	No Amp	0	43.831	-3.46	na	na	na
6/30/2015	Little Quilcene	b	b3	36.32	194.34	44.004	-3.358	No Amp	0	43.831	-3.46	na	na	na
6/30/2015	Little Quilcene	b	b4	35.73	291.05	44.004	-3.358	37.43	70.7	43.831	-3.46	na	na	na
6/30/2015	Little Quilcene	c	c1	46.71	0.16	44.004	-3.358	37.27	78.91	43.831	-3.46	na	na	na
6/30/2015	Little Quilcene	c	c2	37.77	71.76	44.004	-3.358	36.96	96.79	43.831	-3.46	na	na	na
6/30/2015	Little Quilcene	c	c3	42.26	3.31	44.004	-3.358	36.72	113.25	43.831	-3.46	na	na	na
6/30/2015	Little Quilcene	c	c4	40.15	14.07	44.004	-3.358	36.35	145.55	43.831	-3.46	na	na	na
6/30/2015	Salmon	a	a1	undetermined	0	44.004	-3.358	34.37	542.13	43.831	-3.46	na	47.98524	-122.8901
6/30/2015	Salmon	a	a2	undetermined	0	44.004	-3.358	33.75	817.39	43.831	-3.46	na	na	na
6/30/2015	Salmon	a	a3	40.73	9.45	44.004	-3.358	33.94	724.63	43.831	-3.46	na	na	na
6/30/2015	Salmon	a	a4	undetermined	0	44.004	-3.358	33.7	847.86	43.831	-3.46	na	na	na
6/30/2015	Salmon	b	b1	undetermined	0	44.004	-3.358	33.37	1055.38	43.831	-3.46	na	na	na
6/30/2015	Salmon	b	b2	undetermined	0	44.004	-3.358	33.63	885.93	43.831	-3.46	na	na	na
6/30/2015	Salmon	b	b3	undetermined	0	44.004	-3.358	33.45	1002	43.831	-3.46	na	na	na
6/30/2015	Salmon	b	b4	40.39	11.91	44.004	-3.358	33.85	764.76	43.831	-3.46	na	na	na
6/30/2015	Salmon	c	c1	undetermined	0	44.004	-3.358	32.55	1818.98	43.831	-3.46	na	na	na
6/30/2015	Salmon	c	c2	undetermined	0	44.004	-3.358	32.65	1700.73	43.831	-3.46	na	na	na
6/30/2015	Salmon	c	c3	undetermined	0	44.004	-3.358	32.72	1628.73	43.831	-3.46	na	na	na
6/30/2015	Salmon	c	c4	undetermined	0	44.004	-3.358	33.05	1302.39	43.831	-3.46	na	na	na
6/30/2015	Tahuya	a	a1	undetermined	0	44.004	-3.358	33.31	1099.11	43.831	-3.46	na	47.38954	-123.02026
6/30/2015	Tahuya	a	a2	undetermined	0	44.004	-3.358	No Amp	0	43.831	-3.46	na	na	na
6/30/2015	Tahuya	a	a3	undetermined	0	44.004	-3.358	34.21	605.45	43.831	-3.46	na	na	na
6/30/2015	Tahuya	a	a4	undetermined	0	44.004	-3.358	34.2	606.26	43.831	-3.46	na	na	na
6/30/2015	Tahuya	a	a1 repeat qPCR	undetermined	0	na	na	na	na	na	na	na	na	na
6/30/2015	Tahuya	a	a2 repeat qPCR	undetermined	0	na	na	na	na	na	na	na	na	na
6/30/2015	Tahuya	a	a3 repeat qPCR	undetermined	0	na	na	na	na	na	na	na	na	na
6/30/2015	Tahuya	a	a4 repeat qPCR	undetermined	0	na	na	na	na	na	na	na	na	na
6/30/2015	Tahuya	b	b1	37.51	86.17	44.004	-3.358	33.84	771.41	43.831	-3.46	na	na	na
6/30/2015	Tahuya	b	b2	44.34	0.79	44.004	-3.358	No Amp	0	43.831	-3.46	na	na	na
6/30/2015	Tahuya	b	b3	undetermined	0	44.004	-3.358	No Amp	0	43.831	-3.46	na	na	na
6/30/2015	Tahuya	b	b4	45.71	0.31	44.004	-3.358	36.09	172.7	43.831	-3.46	na	na	na
6/30/2015	Tahuya	b	b1 repeat qPCR	undetermined	0	na	na	na	na	na	na	na	na	na
6/30/2015	Tahuya	b	b2 repeat qPCR	undetermined	0	na	na	na	na	na	na	na	na	na
6/30/2015	Tahuya	b	b3 repeat qPCR	undetermined	0	na	na	na	na	na	na	na	na	na
6/30/2015	Tahuya	b	b4 repeat qPCR	undetermined	0	na	na	na	na	na	na	na	na	na
6/30/2015	Tahuya	c	c1	42.83	2.23	44.004	-3.358	40.21	11.15	43.831	-3.46	na	na	na
6/30/2015	Tahuya	c	c2	undetermined	0	44.004	-3.358	No Amp	0	43.831	-3.46	na	na	na
6/30/2015	Tahuya	c	c3	undetermined	0	44.004	-3.358	40.71	8	43.831	-3.46	na	na	na
6/30/2015	Tahuya	c	c4	42.01	3.93	44.004	-3.358	No Amp	0	43.831	-3.46	na	na	na
6/30/2015	Tahuya	c	c1 repeat qPCR	41.4	5.97	na	na	na	na	na	na	na	na	na
6/30/2015	Tahuya	c	c2 repeat qPCR	undetermined	0	na	na	na	na	na	na	na	na	na
6/30/2015	Tahuya	c	c3 repeat qPCR	undetermined	0	na	na	na	na	na	na	na	na	na
6/30/2015	Tahuya	c	c4 repeat qPCR	undetermined	0	na	na	na	na	na	na	na	na	na
